# Supplementary material for: Andrographolide Inhibits Epstein–Barr Virus Lytic Reactivation in EBV-Positive Cancer Cell Lines through the Modulation of Epigenetic-Related Proteins
Source: Molecules. 2022 Jul 21;27(14):4666. doi: 10.3390/molecules27144666 (PMC9316603; doi:10.3390/molecules27144666)
Supplement: Supplementary file 1 [file molecules-27-04666-s001.zip]

Archive with 1 entries (1 files):
- molecules-1758662-supplementary.pdf
